# Supplementary material for: Single-cell and spatial transcriptome sequencing analysis reveals characteristics of a unique subpopulation in high-grade IDH-mutant astrocytoma
Source: Cell Oncol (Dordr). 2025 Dec 29;49(1):8. doi: 10.1007/s13402-025-01139-5 (PMC12748311; doi:10.1007/s13402-025-01139-5)
Supplement: Supplementary file 4 — Supplementary Material 4 [file 13402_2025_1139_MOESM4_ESM.xlsx]

## Sheet: Sheet1
gene	p_val	avg_log2FC	pct.1	pct.2	p_val_adj	cluster
GSX1	0	4.78797	0.795	0.009	0	7
PDZRN3	0	3.69008	0.936	0.138	0	7
NTRK2	0	4.04531	0.967	0.169	0	7
KCTD16	0	4.85501	0.839	0.064	0	7
THSD4	0	4.80148	0.825	0.058	0	7
KCNIP4	0	4.47043	0.983	0.222	0	7
GPR158	0	3.55565	0.922	0.169	0	7
PLAAT1	0	4.30918	0.825	0.075	0	7
CNTN1	0	3.5783	0.976	0.229	0	7
CSMD3	0	2.75148	0.975	0.229	0	7
DPP10	0	2.92842	0.969	0.225	0	7
BRINP3	0	3.30489	0.962	0.219	0	7
XKR4	0	3.58613	0.887	0.147	0	7
ATRNL1	0	3.45968	0.965	0.225	0	7
LDLRAD3	0	3.50753	0.989	0.253	0	7
ANKS1B	0	3.70002	0.968	0.233	0	7
ASTN2	0	3.61006	0.953	0.219	0	7
ZNF462	0	2.94849	0.967	0.235	0	7
SMOC1	0	2.77905	0.982	0.25	0	7
LRRC4C	0	4.3386	0.974	0.244	0	7
DPP6	0	2.97762	0.996	0.269	0	7
GRIA3	0	3.01937	0.969	0.243	0	7
ZNF827	0	3.08244	0.929	0.206	0	7
RIT2	0	4.26757	0.791	0.069	0	7
EGFR	0	3.46452	0.948	0.228	0	7
MDGA2	0	2.73987	0.99	0.271	0	7
FAM242A	0	4.44877	0.777	0.059	0	7
SORCS3	0	3.16486	0.868	0.154	0	7
SEMA5A	0	3.2994	0.904	0.191	0	7
ZNF704	0	3.10322	0.958	0.245	0	7
CDH11	0	3.10772	0.854	0.141	0	7
NTRK3	0	2.85884	0.913	0.201	0	7
TMEM132B	0	3.32662	0.839	0.131	0	7
PPP2R2B	0	3.21877	0.947	0.248	0	7
GRIK2	0	2.89633	0.989	0.292	0	7
SHC3	0	3.94554	0.804	0.108	0	7
RIMS2	0	2.81946	0.846	0.152	0	7
EPHB1	0	3.2767	0.892	0.202	0	7
LUZP2	0	3.54891	0.883	0.194	0	7
KHDRBS2	0	4.04386	0.822	0.136	0	7
SNTG1	0	2.92589	0.997	0.314	0	7
C1orf21	0	3.18602	0.841	0.158	0	7
FGF12	0	4.08143	0.981	0.3	0	7
CSMD1	0	3.21712	0.983	0.302	0	7
DPYSL3	0	2.97402	0.901	0.222	0	7
WSCD1	0	3.47933	0.793	0.118	0	7
CRB1	0	3.05288	0.864	0.191	0	7
SNAP91	0	2.67746	0.823	0.151	0	7
SGCD	0	2.82738	0.838	0.167	0	7
TOX3	0	2.74372	0.832	0.162	0	7
NCAM1	0	2.84062	0.996	0.329	0	7
APBA2	0	2.70644	0.86	0.195	0	7
CHST9	0	2.80753	0.838	0.174	0	7
GAD1	0	3.49587	0.748	0.088	0	7
PAK3	0	2.80454	0.802	0.142	0	7
TCF7L1	0	2.81221	0.798	0.154	0	7
ATP13A4	0	3.2353	0.804	0.162	0	7
SOX6	0	3.26422	1	0.359	0	7
PDGFRA	0	2.64578	0.824	0.184	0	7
ZNF804B	0	3.12404	0.757	0.119	0	7
SOX5	0	3.14155	0.993	0.356	0	7
SCN1A	0	3.11516	0.794	0.164	0	7
GRIK3	0	2.88633	0.767	0.143	0	7
ILDR2	0	3.28681	0.737	0.113	0	7
MEGF11	0	2.71851	0.761	0.144	0	7
C3orf70	0	3.23702	0.75	0.138	0	7
ADRA1A	0	5.12751	0.645	0.035	0	7
KIAA1211	0	2.64677	0.731	0.122	0	7
SCG3	0	3.04094	0.798	0.189	0	7
GRID2	0	2.68063	0.994	0.386	0	7
SALL3	0	3.102	0.709	0.106	0	7
ADAMTS6	0	2.82067	0.762	0.16	0	7
DGKH	0	3.56788	0.797	0.2	0	7
SPARCL1	0	2.96474	0.923	0.329	0	7
LRRK2	0	2.72902	0.914	0.322	0	7
MYT1	0	3.52374	0.672	0.083	0	7
SEMA5B	0	3.47304	0.67	0.086	0	7
RUNX1T1	0	3.12107	0.702	0.125	0	7
ATP13A5	0	3.76192	0.629	0.056	0	7
LNX1	0	4.02443	0.631	0.06	0	7
BCL11A	0	3.67136	0.63	0.061	0	7
GULP1	0	3.38883	0.632	0.063	0	7
KCND3	0	3.24678	0.65	0.092	0	7
NTN1	0	3.15521	0.654	0.098	0	7
CA10	0	3.571	0.655	0.101	0	7
RAB27B	0	3.22515	0.665	0.112	0	7
OPCML	0	2.71802	0.737	0.184	0	7
ID1	0	3.29156	0.684	0.138	0	7
ASCL1	0	2.68464	0.685	0.142	0	7
SOX10	0	3.65046	0.568	0.046	0	7
SEMA6D	0	3.00483	0.644	0.123	0	7
OR4N2	0	3.03075	0.612	0.093	0	7
PDE10A	0	2.84836	0.603	0.09	0	7
EPB41L4A	0	3.92659	0.571	0.059	0	7
CACNB2	0	2.92945	0.664	0.152	0	7
CNKSR2	0	3.11201	0.606	0.098	0	7
CDK8	0	2.90884	0.924	0.419	0	7
RGMA	0	2.91491	0.579	0.075	0	7
TACR1	0	4.33903	0.542	0.041	0	7
LHX2	0	4.46332	0.531	0.037	0	7
